# Supplementary material for: Utility and Safety of Endosonography in the Diagnosis of Small Cell Lung Cancer: A Prospective Single-Center Observational Study
Source: Diagnostics (Basel). 2026 Apr 26;16(9):1294. doi: 10.3390/diagnostics16091294 (PMC13163117; doi:10.3390/diagnostics16091294)
Supplement: Supplementary file 1 [file diagnostics-16-01294-s001.zip]

Archive with 1 entries (1 files):
- diagnostics-4191482-supplementary.pdf
